# Supplementary material for: The added value of metagenomic next-generation sequencing in central nervous system infections: a systematic review of case reports
Source: Infection. 2025 Mar 13;53(3):831–49. doi: 10.1007/s15010-025-02502-2 (PMC12137511; doi:10.1007/s15010-025-02502-2)
Supplement: Supplementary file 1 — Supplementary Material 1 [file 15010_2025_2502_MOESM1_ESM.xlsx]

## Sheet: S1 Search string
S1 Search string used in PubMed
(("metagenom*"[Title/Abstract] OR "Sequencing"[Title/Abstract]) AND "diagnos*"[Title/Abstract] AND ("infecti*"[Title/Abstract] OR "bacter*"[Title/Abstract] OR "viru*"[Title/Abstract] OR "vira*"[Title/Abstract]) AND ("central nervous system"[Title/Abstract] OR "Encephalitis"[Title/Abstract] OR "mening*"[Title/Abstract] OR "Brain"[Title/Abstract] OR "Cerebrospinal"[Title/Abstract]) AND "humans"[MeS…

## Sheet: S2 Patients included
S2 Included patients and data extraction
Author	Year	Title	Journal	PMCID	No. of cases	Sample (0=CSF, 1=brain abcess, 2= brain tissue, 3=other)	(if other; specify)	Nucleic acid (0=DNA, 1=RNA, 2=both, 3=not specified)	Platform (0=Illumina, 1=ONT, 2=other, 3=not specified)	Other	Pathogen species (0=bacteria, 1=virus, 2=fungus, 3=parasite)	Category	Pathogen Name	Diagnosis	Broad diagnosis	Immunocomp. (0=Yes, 1=No)	Gender (0=Male, 1=Female)	Age (years)	Age, range	Abnormal WBC (0=Yes, 1=No, 2=not reported/done)	Abnormal Biochemical analysis (0=Yes, 1=No, 2=not reported/done)	Origin (country)	Reported travel history (0=Yes, 1=No)
Brown, J. R., Morfopoulou, S., Hubb, J., Emmett, W. A., Ip, W., Shah, D., Brooks, T., Paine, S. M., Anderson, G., Virasami, A., Tong, C. Y., Clark, D. A., Plagnol, V., Jacques, T. S., Qasim, W., Hubank, M. and Breuer, J.	2015	Astrovirus VA1/HMO-C: an increasingly recognized neurotropic pathogen in immunocompromised patients	Clin Infect Dis	PMC4345817	1	2		1	0		1	ssRNA(+)	Astrovirus VA1/HMO-C	Encephalitis	Encephalitis	0	0	1	1-12 years	2	2	UK	1
Cao, J. and Zhu, X. Q.	2020	Acute viral encephalitis associated with human parvovirus B19 infection: unexpectedly diagnosed by metagenomic next-generation sequencing	J Neurovirol	.	1	0		0	0	Guangzhou Sagene Biotech	1	ssDNA	Human parvovirus B19	Encephalitis	Encephalitis	1	0	17	13-18 years	1	0	China	1
Chen, B., Chen, Z., Yang, Y. S., Cai, G. L., Xu, X. J., Guan, H. Z., Ren, H. T. and Tuo, H. Z.	2021	Next-generation sequencing combined with serological tests based pathogen analysis for a neurocysticercosis patient with a 20-year history:a case report	BMC Neurol	PMC8222500	1	0		0	0		3	Helminth	Taenia solium	neurocysticercosis	Other CNS infection	1	1	27	19-65 years	0	0	China	1
Chen, L., Xu, Y., Liu, C., Huang, H., Zhong, X., Ma, C., Zhao, H. and Chen, Y.	2020	Clinical features of aseptic meningitis with varicella zoster virus infection diagnosed by next-generation sequencing: case reports	BMC Infect Dis	PMC7309994	4	0		0	0		1	dsDNA	Varicella zoster virus	meningitis	Meningitis	1	0	22	19-65 years	0	0	china	1
Chen, L., Xu, Y., Liu, C., Huang, H., Zhong, X., Ma, C., Zhao, H. and Chen, Y.	2020	Clinical features of aseptic meningitis with varicella zoster virus infection diagnosed by next-generation sequencing: case reports	BMC Infect Dis	PMC7309994	4	0		0	0		1	dsDNA	Varicella zoster virus	meningitis	Meningitis	1	0	29	19-65 years	0	0	china	1
Chen, L., Xu, Y., Liu, C., Huang, H., Zhong, X., Ma, C., Zhao, H. and Chen, Y.	2020	Clinical features of aseptic meningitis with varicella zoster virus infection diagnosed by next-generation sequencing: case reports	BMC Infect Dis	PMC7309994	4	0		0	0		1	dsDNA	Varicella zoster virus	meningitis	Meningitis	1	0	45	19-65 years	0	0	china	1
Chen, L., Xu, Y., Liu, C., Huang, H., Zhong, X., Ma, C., Zhao, H. and Chen, Y.	2020	Clinical features of aseptic meningitis with varicella zoster virus infection diagnosed by next-generation sequencing: case reports	BMC Infect Dis	PMC7309994	4	0		0	0		1	dsDNA	Varicella zoster virus	meningitis	Meningitis	1	0	52	19-65 years	0	0	china	1
Chiu, C. Y., Coffey, L. L., Murkey, J., Symmes, K., Sample, H. A., Wilson, M. R., Naccache, S. N., Arevalo, S., Somasekar, S., Federman, S., Stryke, D., Vespa, P., Schiller, G., Messenger, S., Humphries, R., Miller, S. and Klausner, J. D.	2017	Diagnosis of Fatal Human Case of St. Louis Encephalitis Virus Infection by Metagenomic Sequencing, California, 2016	Emerg Infect Dis	PMC5621550	1	0		2	0		1	ssRNA(+)	St. Louis Encephalitis Virus	Meningoencephalitis	Meningoencephalitis	0	0	68	>65 years	0	1	USA	0
Cordey, S., Bel, M., Petty, T. J., Docquier, M., Sacco, L., Turin, L., Cherpillod, P., Emonet, S., Louis-Simonet, M., Zdobnov, E. M., Ambrosioni, J. and Kaiser, L.	2015	Toscana virus meningitis case in Switzerland: an example of the ezVIR bioinformatics pipeline utility for the identification of emerging viruses	Clin Microbiol Infect	.	1	0		2	0		1	ssRNA(-)	Toscana virus	meningitis	Meningitis	1	0	61	19-65 years	0	0	Switzerland	0
Courbin, V., Riller, Q., Amegnizin, J. L., Gricourt, G., Demontant, V., Fihman, V., Angebault, C., Mahevas, M., Gaube, G., Coutte, L., Pawlotsky, J. M., Lepeule, R., Rodriguez, C. and Woerther, P. L.	2022	Case Report: Cerebral Nocardiosis Caused by Nocardia cyriacigeorgica Detected by Metagenomics in an Apparently Immunocompetent Patient	Front Immunol	PMC8852340	1	0		2	0		0	Gram pos	Nocardia cyriacigeorgica	Cerebral nocardiosis	Other CNS infection	0	0	66	>65 years	0	0	France	1
El-Duah, P., Sylverken, A. A., Owusu, M., Amoako, Y. A., Yeboah, R., Gorman, R., Nyarko-Afriyie, E., Schneider, J., Jones, T. C., Bonney, J., Adade, T., Yeboah, E. S., Binger, T., Corman, V. M., Drosten, C. and Phillips, R. O.	2022	Genetic characterization of varicella-zoster and HIV-1 viruses from the cerebrospinal fluid of a co-infected encephalitic patient, Ghana	Virol J	PMC9327158	1	0		1	0		1	dsDNA	Varicella zoster virus , human immunodeficiency virus	Encephalitis	Encephalitis	1	0	11	1-12 years	1	1	Ghana	1
Fang, M., Weng, X., Chen, L., Chen, Y., Chi, Y., Chen, W. and Hu, Z.	2020	Fulminant central nervous system varicella-zoster virus infection unexpectedly diagnosed by metagenomic next-generation sequencing in an HIV-infected patient: a case report	BMC Infect Dis	PMC7031966	1	0		0	2	BGI	1	dsDNA	Varicella zoster virus	CNS infection	Other CNS infection	0	0	28	19-65 years	0	0	China	1
Feng, L., Zhang, A., Que, J., Zhou, H., Wang, H., Guan, Y., Shen, C., Sun, X., Lai, R., Peng, F., Feng, H. and Chen, L.	2020	The metagenomic next-generation sequencing in diagnosing central nervous system angiostrongyliasis: a case report	BMC Infect Dis	PMC7507257	1	0		0	0		3	Helminth	Angiostrongylus cantonensis	eosinophilic meningitis	Meningitis	1	0	27	19-65 years	0	0	China	1
Frémond, M. L., Pérot, P., Muth, E., Cros, G., Dumarest, M., Mahlaoui, N., Seilhean, D., Desguerre, I., Hébert, C., Corre-Catelin, N., Neven, B., Lecuit, M., Blanche, S., Picard, C. and Eloit, M.	2015	Next-Generation Sequencing for Diagnosis and Tailored Therapy: A Case Report of Astrovirus-Associated Progressive Encephalitis	J Pediatric Infect Dis Soc	.	1	2		1	2	Ion proton	1	ssRNA(+)	Astrovirus VA1/HMO-C	Encephalitis	Encephalitis	0	0	14	13-18 years	1	1	France	1
Gao, L. Y., Xu, G. R. and Dai, T. J.	2020	Precision diagnosis and therapy of a case of brain abscesses associated with asymptomatic pulmonary arteriovenous fistulas	BMC Infect Dis	PMC7247166	1	0		2	2	Ion proton	0	Gram pos	Streptococcus intermedius	Brain abscess	Brain abcsess	1	0	55	19-65 years	0	0	China	1
Guan, H., Shen, A., Lv, X., Yang, X., Ren, H., Zhao, Y., Zhang, Y., Gong, Y., Ni, P., Wu, H., Zhu, Y. and Cui, L.	2016	Detection of virus in CSF from the cases with meningoencephalitis by next-generation sequencing	J Neurovirol	.	4	0		0	2	BGI	1	dsDNA	Herpes simplex 2	Meningoencephalitis	Meningoencephalitis	1	0	31	19-65 years	0	0	China	1
Guan, H., Shen, A., Lv, X., Yang, X., Ren, H., Zhao, Y., Zhang, Y., Gong, Y., Ni, P., Wu, H., Zhu, Y. and Cui, L.	2016	Detection of virus in CSF from the cases with meningoencephalitis by next-generation sequencing	J Neurovirol	.	4	0		0	2	BGI	1	dsDNA	Herpes simplex 1	Meningoencephalitis	Meningoencephalitis	1	0	41	19-65 years	0	0	China	1
Guan, H., Shen, A., Lv, X., Yang, X., Ren, H., Zhao, Y., Zhang, Y., Gong, Y., Ni, P., Wu, H., Zhu, Y. and Cui, L.	2016	Detection of virus in CSF from the cases with meningoencephalitis by next-generation sequencing	J Neurovirol	.	4	0		0	2	BGI	1	dsDNA	Varicella zoster virus	Meningoencephalitis	Meningoencephalitis	1	1	46	19-65 years	0	0	China	1
Guan, H., Shen, A., Lv, X., Yang, X., Ren, H., Zhao, Y., Zhang, Y., Gong, Y., Ni, P., Wu, H., Zhu, Y. and Cui, L.	2016	Detection of virus in CSF from the cases with meningoencephalitis by next-generation sequencing	J Neurovirol	.	4	0		0	2	BGI	1	dsDNA	Herpes simplex 1	Meningoencephalitis	Meningoencephalitis	1	0	64	19-65 years	0	0	China	1
Guan, Q., Alhuthali, B., Mfarrej, S., Halim, M. A., Almaghrabi, R. S. and Pain, A.	2022	Metagenomics-driven rapid diagnosis of an imported fatal case of rare amoebic meningoencephalitis	J Travel Med	PMC9282092	1	0		0	0		3	Amoeba	Naegleria fowleri	(PAM) primary amoebic meningoencephalitis	Meningoencephalitis	1	0	59	19-65 years	2	0	Saudi Arabia	0
Hirakata, S., Sakiyama, Y., Yoshimura, A., Ikeda, M., Takahata, K., Tashiro, Y., Yoshimura, M., Arata, H., Yonezawa, H., Kirishima, M., Higashi, M., Hatanaka, M., Kanekura, T., Yagita, K., Matsuura, E. and Takashima, H.	2021	The application of shotgun metagenomics to the diagnosis of granulomatous amoebic encephalitis due to Balamuthia mandrillaris: a case report	BMC Neurol	PMC8501540	1	2		0	0		3	Amoeba	Balamuthia mandrillaris	Granulomatous amoebic encephalitis	Encephalitis	0	1	60	19-65 years	0	0	Japan	1
Horiba, K., Suzuki, M., Tetsuka, N., Kawano, Y., Yamaguchi, M., Okumura, T., Suzuki, T., Torii, Y., Kawada, J. I., Morita, M., Hara, S., Ogi, T. and Ito, Y.	2021	Pediatric sepsis cases diagnosed with group B streptococcal meningitis using next-generation sequencing: a report of two cases	BMC Infect Dis	PMC8180162	2	0		0	0		0	Gram pos	Streptococcus agalactiae	meningitis	Meningitis	1	0	0	<1 year	0	0	Japan	1
Horiba, K., Suzuki, M., Tetsuka, N., Kawano, Y., Yamaguchi, M., Okumura, T., Suzuki, T., Torii, Y., Kawada, J. I., Morita, M., Hara, S., Ogi, T. and Ito, Y.	2021	Pediatric sepsis cases diagnosed with group B streptococcal meningitis using next-generation sequencing: a report of two cases	BMC Infect Dis	PMC8180162	2	0		0	0		0	Gram pos	Streptococcus agalactiae	meningitis	Meningitis	1	0	0	<1 year	1	1	Japan	1
Hu, Z., Weng, X., Xu, C., Lin, Y., Cheng, C., Wei, H. and Chen, W.	2018	Metagenomic next-generation sequencing as a diagnostic tool for toxoplasmic encephalitis	Ann Clin Microbiol Antimicrob	PMC6305995	1	0		0	2	BGI	3	Protozoa	Toxoplasma gondii	Encephalitis	Encephalitis	0	0	31	19-65 years	0	1	China	1
Huang, L., Zhang, X. and Fang, X.	2021	Case Report: Epstein-Barr Virus Encephalitis Complicated With Brain Stem Hemorrhage in an Immune-Competent Adult	Front Immunol	PMC7947888	1	0		0	0		1	dsDNA	Epstein-Barr virus	Encephalitis	Encephalitis	1	0	59	19-65 years	0	0	China	1
Huang, M., Peng, M., Gan, C. H., Ma, J., Liu, R., Li, M., He, P., Ke, R., Wang, Y. and Xia, J.	2019	A case of intracranial molluscum contagiosum virus infection diagnosed by metagenomic sequencing of cerebrospinal fluid	Acta Virol	.	1	0		0	2	BGI	1	dsDNA	Molluscum contagiosum	intracranial molluscum contagiosum virus infection	Other CNS infection	1	1	25	19-65 years	1	0	China	1
Huang, S., Liang, X., Han, Y., Zhang, Y., Li, X. and Yang, Z.	2021	A pediatric case of primary amoebic meningoencephalitis due to Naegleria fowleri diagnosed by next-generation sequencing of cerebrospinal fluid and blood samples	BMC Infect Dis	PMC8670243	1	0		0	0		3	Amoeba	Naegleria fowleri	Meningoencephalitis	Meningoencephalitis	1	0	8	1-12 years	0	0	China	1
Ikuta, Y., Oba, K., Nai, E., Katori, T., Hashino, M., Inamine, Y., Matsunaga, S., Yamaoka, Y., Sekizuka, T., Ryo, A. and Kuroda, M.	2019	Aseptic meningitis caused by torque teno virus in an infant: a case report	J Med Case Rep	PMC6757355	1	0		1	0		1	ssDNA	Torque teno virus	Aseptic meningitis	Meningitis	1	0	0	<1 year	0	1	Japan	1
Kang, Y., Hua, Y., Sun, M., Qian, J. and Zhu, P.	2021	A potential new recombinant echovirus 18 strain detected in a 4-year-old child with encephalitis in China in 2019	Arch Virol	.	1	0		1	0		1	ssRNA(+)	Echovirus 18	Encephalitis	Encephalitis	1	0	4	1-12 years	0	2	China	1
Lan, Z. W., Xiao, M. J., Guan, Y. L., Zhan, Y. J. and Tang, X. Q.	2020	Detection of Listeria monocytogenes in a patient with meningoencephalitis using next-generation sequencing: a case report	BMC Infect Dis	PMC7528245	1	0		0	0		0	Gram pos	Listeria monocytogenes	Meningoencephalitis	Meningoencephalitis	1	1	66	>65 years	0	0	China	1
Li, S., Wang, M., Li, H., Wang, J., Zhang, Q., Zhou, D. and Li, J.	2022	Case Report: Overlapping Syndrome of Anti-NMDAR Encephalitis and MOG Inflammatory Demyelinating Disease in a Patient With Human Herpesviruses 7 Infection	Front Immunol	PMC9074690	1	0		1	0		1	dsDNA	Human Herpesvirus 7	Encephalitis	Encephalitis	1	0	28	19-65 years	0	0	China	1
Liu, C., Zhang, Y., Li, Y., Bu, H., Liu, R., Ji, Y., He, J. and Hong, K.	2022	Neurosyphilis with a rare magnetic resonance imaging pattern confirmed by metagenomic next-generation sequencing: a case report	Eur J Med Res	PMC8958775	1	0		0	0		0	Gram neg	Treponema pallidum	Neurosyphilis	Other CNS infection	1	0	29	19-65 years	0	0	China	1
Liu, E., Lv, S., Yi, P., Feng, L., Deng, X., Xia, H. and Xu, Y.	2022	Central nervous system infection with Seoul Orthohantavirus in a child after hematopoietic stem cell transplantation: a case report	Virol J	PMC9034594	1	0		2	0		1	ssRNA(-)	Seoul Orthohantavirus	CNS infection	Other CNS infection	0	0	13	13-18 years	2	0	China	1
Liu, J., Tao, J., Chen, W., Wang, T., Chen, X., Shen, M., Ou, Q., Zhang, Y., Ding, Y., Wu, J., Cheng, X., Lu, G. and Yan, G.	2022	The application of metagenomic next-generation sequencing for Angiostrongylus eosinophilic meningitis in a pediatric patient: A case report	Front Public Health	PMC9631770	1	0		0	0		3	Helminth	Angiostrongylus cantonensis	AEM	Meningitis	1	0	8	1-12 years	0	0	China	1
Liu, L. L., Guo, L. Y., Dong, J., Huang, W. H., Zhao, L., Liu, B., Zhang, X. X., Jiang, Y. Q. and Liu, G.	2020	Next-generation sequencing technology as a powerful detection and semi-quantitative method for herpes simplex virus type 1 in pediatric encephalitis	J Neurovirol	.	1	0		0	2	BGI	1	dsDNA	Herpes simplex 1	Encephalitis	Encephalitis	1	0	1	1-12 years	0	0	China	1
Liu, P., Weng, X., Zhou, J., Xu, X., He, F., Du, Y., Wu, H., Gong, Y. and Peng, G.	2018	Next generation sequencing based pathogen analysis in a patient with neurocysticercosis: a case report	BMC Infect Dis	PMC5840791	1	0		0	2	BGI	3	Helminth	Taenia solium	Neurocysticercosis	Other CNS infection	1	1	44	19-65 years	0	0	China	1
Lum, S. H., Turner, A., Guiver, M., Bonney, D., Martland, T., Davies, E., Newbould, M., Brown, J., Morfopoulou, S., Breuer, J. and Wynn, R.	2016	An emerging opportunistic infection: fatal astrovirus (VA1/HMO-C) encephalitis in a pediatric stem cell transplant recipient	Transpl Infect Dis	.	1	2		1	0		1	ssRNA(+)	Astrovirus VA1/HMO-C	Encephalitis	Encephalitis	0	1	0	<1 year	1	0	UK	1
Mao, Y., Li, X., Lou, H., Shang, X., Mai, Y., Yang, L., Peng, F. and Fu, X.	2021	Detection of Coccidioides posadasii in a patient with meningitis using metagenomic next-generation sequencing: a case report	BMC Infect Dis	PMC8447723	1	0		0	0		2	Ascomycetes	Coccidioides posadasii	Meningitis	Meningitis	1	1	49	19-65 years	0	0	China	0
Morfopoulou, S., Mee, E. T., Connaughton, S. M., Brown, J. R., Gilmour, K., Chong, W. K., Duprex, W. P., Ferguson, D., Hubank, M., Hutchinson, C., Kaliakatsos, M., McQuaid, S., Paine, S., Plagnol, V., Ruis, C., Virasami, A., Zhan, H., Jacques, T. S., Schepelmann, S., Qasim, W. and Breuer, J.	2017	Deep sequencing reveals persistence of cell-associated mumps vaccine virus in chronic encephalitis	Acta Neuropathol	PMC5209397	1	2		1	0		1	ssRNA(-)	Mumps virus	Encephalitis	Encephalitis	0	0	1	1-12 years	0	0	UK	1
Naccache, S. N., Peggs, K. S., Mattes, F. M., Phadke, R., Garson, J. A., Grant, P., Samayoa, E., Federman, S., Miller, S., Lunn, M. P., Gant, V. and Chiu, C. Y.	2015	Diagnosis of neuroinvasive astrovirus infection in an immunocompromised adult with encephalitis by unbiased next-generation sequencing	Clin Infect Dis	PMC4345816	1	2		1	0		1	ssRNA(+)	Astrovirus VA1/HMO-C	Encephalitis	Encephalitis	0	0	42	19-65 years	1	0	USA	1
Olson, C. A., Dominguez, S. R., Miller, S., Chiu, C. Y. and Messacar, K.	2019	Gastroenteritis, Hepatitis, Encephalopathy, and Human Herpesvirus 6 Detection in an Immunocompetent Child: Benefits and Risks of Syndromic Multiplex Molecular Panel Testing	J Pediatr	PMC6707859	1	0		3	0		1	dsDNA	Human herpes virus 6B	Encephalopathy	Encephalitis	1	0	1	1-12 years	1	1	USA	1
Osterman, A., Ruf, V. C., Domingo, C., Nitsche, A., Eichhorn, P., Zimmermann, H., Seelos, K., Zange, S., Dimitriadis, K., Pfister, H. W., Thye, T., Giese, A., Tappe, D. and Böhm, S.	2020	Travel-associated neurological disease terminated in a postmortem diagnosed atypical HSV-1 encephalitis after high-dose steroid therapy - a case report	BMC Infect Dis	PMC7029604	1	2		2	0		1	dsDNA	Herpes simplex 1	Encephalitis	Encephalitis	1	1	48	19-65 years	0	0	Germany	0
Pan, L., Pan, X. H., Xu, J. K., Huang, X. Q., Qiu, J. K., Wang, C. H., Ji, X. B., Zhou, Y. and Mao, M. J.	2021	Misdiagnosed tuberculosis being corrected as Nocardia farcinica infection by metagenomic sequencing: a case report	BMC Infect Dis	PMC8335456	1	0		0	2	BGI	0	Gram pos	Nocardia farcinica	Cerebral nocardiosis	Other CNS infection	1	0	72	>65 years	2	2	China	1
Perlejewski, K., Popiel, M., Laskus, T., Nakamura, S., Motooka, D., Stokowy, T., Lipowski, D., Pollak, A., Lechowicz, U., Caraballo Cortés, K., Stępień, A., Radkowski, M. and Bukowska-Ośko, I.	2015	Next-generation sequencing (NGS) in the identification of encephalitis-causing viruses: Unexpected detection of human herpesvirus 1 while searching for RNA pathogens	J Virol Methods	.	1	0		1	0		1	dsDNA	Herpes simplex 1	Encephalitis	Encephalitis	1	0	60	19-65 years	0	0	Poland	1
Pérot, P., Bielle, F., Bigot, T., Foulongne, V., Bolloré, K., Chrétien, D., Gil, P., Gutiérrez, S., L'Ambert, G., Mokhtari, K., Hellert, J., Flamand, M., Tamietti, C., Coulpier, M., Huard de Verneuil, A., Temmam, S., Couderc, T., De Sousa Cunha, E., Boluda, S., Plu, I., Delisle, M. B., Bonneville, F., Brassat, D., Fieschi, C., Malphettes, M., Duyckaerts, C., Mathon, B., Demeret, S., Seilhean, D. …	2021	Identification of Umbre Orthobunyavirus as a Novel Zoonotic Virus Responsible for Lethal Encephalitis in 2 French Patients with Hypogammaglobulinemia	Clin Infect Dis	.	2	2		1	0		1	ssRNA(-)	Umbre Orthobunyavirus	Encephalitis	Encephalitis	0	0	21	19-65 years	1	1	France	1
Pérot, P., Bielle, F., Bigot, T., Foulongne, V., Bolloré, K., Chrétien, D., Gil, P., Gutiérrez, S., L'Ambert, G., Mokhtari, K., Hellert, J., Flamand, M., Tamietti, C., Coulpier, M., Huard de Verneuil, A., Temmam, S., Couderc, T., De Sousa Cunha, E., Boluda, S., Plu, I., Delisle, M. B., Bonneville, F., Brassat, D., Fieschi, C., Malphettes, M., Duyckaerts, C., Mathon, B., Demeret, S., Seilhean, D. …	2021	Identification of Umbre Orthobunyavirus as a Novel Zoonotic Virus Responsible for Lethal Encephalitis in 2 French Patients with Hypogammaglobulinemia	Clin Infect Dis	.	2	2		1	0		1	ssRNA(-)	Umbre Orthobunyavirus	Encephalitis	Encephalitis	0	1	58	19-65 years	0	0	France	0
Regnault, B., Evrard, B., Plu, I., Dacheux, L., Troadec, E., Cozette, P., Chrétien, D., Duchesne, M., Vallat, J. M., Jamet, A., Leruez, M., Pérot, P., Bourhy, H., Eloit, M. and Seilhean, D.	2022	First Case of Lethal Encephalitis in Western Europe Due to European Bat Lyssavirus Type 1	Clin Infect Dis	.	1	2		1	0		1	ssRNA(-)	European Bat Lyssavirus 1	Encephalitis	Encephalitis	1	0	59	19-65 years	0	0	France	1
Rodriguez, C., Gouilh, M. A., Weiss, N., Stroer, S., Mokhtari, K., Seilhean, D., Mathon, B., Demontant, V., N'Debi, M., Gricourt, G., Woerther, P. L., Pawlotsky, J. M., Stefic, K., Marlet, J., Dequin, P. F., Guillon, A., Pourcher, V., Boutolleau, D., Vabret, A. and Burrel, S.	2020	Fatal Measles Inclusion-Body Encephalitis in Adult with Untreated AIDS, France	Emerg Infect Dis	PMC7454109	1	2		2	0		1	ssRNA(-)	Measles virus	Measles inclusion-body encephalitis	Encephalitis	0	1	28	19-65 years	1	1	France	0
Shi, Q., Zhang, J., Wang, J., Du, L., Shi, Z., Xu, M. and Luo, Y.	2021	Homologous Escherichia coli Identified in Cerebrospinal Fluid and Bloodstream	Front Cell Infect Microbiol	PMC8461209	1	0		0	0		0	Gram neg	Escherichia coli	Disseminated infection	Other CNS infection	1	1	NA		0	0	China	1
Shi, Y., Chen, J., Shi, X., Hu, J., Li, H., Li, X., Wang, Y. and Wu, B.	2021	A case of chlamydia psittaci caused severe pneumonia and meningitis diagnosed by metagenome next-generation sequencing and clinical analysis: a case report and literature review	BMC Infect Dis	PMC8243071	1	0	*also in BALF	0	0		0	Gram neg	Chlamydia psittaci	Meningitis	Meningitis	1	1	54	19-65 years	0	0	china	1
Solomon, I. H., Ganesh, V. S., Yu, G., Deng, X. D., Wilson, M. R., Miller, S., Milligan, T. A., Mukerji, S. S., Mathewson, A., Linxweiler, J., Morse, D., Ritter, J. M., Staples, J. E., Hughes, H., Gould, C. V., Sabeti, P. C., Chiu, C. Y. and Piantadosi, A.	2021	Fatal Case of Chronic Jamestown Canyon Virus Encephalitis Diagnosed by Metagenomic Sequencing in Patient Receiving Rituximab	Emerg Infect Dis	PMC7774567	1	0		2	0		1	ssRNA(-)	Jamestown Canyon Virus	Encephalitis	Encephalitis	0	0	56	19-65 years	0	0	USA	1
Solomon, I. H., Spera, K. M., Ryan, S. L., Helgager, J., Andrici, J., Zaki, S. R., Vaitkevicius, H., Leon, K. E., Wilson, M. R., DeRisi, J. L., Koo, S., Smirnakis, S. M. and De Girolami, U.	2018	Fatal Powassan Encephalitis (Deer Tick Virus, Lineage II) in a Patient With Fever and Orchitis Receiving Rituximab	JAMA Neurol	PMC5885183	1	0		1	0		1	ssRNA(+)	Powassan virus	Encephalitis	Encephalitis	0	0	63	19-65 years	0	0	USA	1
Tian, Y., Xia, H., Zhang, L. and Zhou, J. X.	2022	Detection of multidrug-resistant Acinetobacter baumannii by metagenomic next-generation sequencing in central nervous system infection after neurosurgery: A case report	Front Public Health	PMC9634161	1	0		3	0	Hugobiotech	0	Gram neg	Acinetobacter baumannii	CNS infection	Other CNS infection	1	1	15	13-18 years	0	0	China	1
Tschumi, F., Schmutz, S., Kufner, V., Heider, M., Pigny, F., Schreiner, B., Capaul, R., Achermann, Y. and Huber, M.	2019	Meningitis and epididymitis caused by Toscana virus infection imported to Switzerland diagnosed by metagenomic sequencing: a case report	BMC Infect Dis	PMC6613237	1	0		2	0		1	ssRNA(-)	Toscana virus	Meningitis	Meningitis	1	0	23	19-65 years	0	0	Switzerland	0
Wang, D. M., Ma, H. L., Tan, M. Q., Wu, Y. M. and Wang, S. N.	2020	Next-generation sequencing confirmed the diagnosis of isolated central nervous system infection caused by Talaromyces marneffei in an immunocompetent patient	Chin Med J (Engl)	PMC7004612	1	0		0	2	BGI	2	Ascomycetes	Talaromyces marneffei	CNS infection	Other CNS infection	1	1	33	19-65 years	0	0	China	1
Wang, Q., Li, J., Ji, J., Yang, L., Chen, L., Zhou, R., Yang, Y., Zheng, H., Yuan, J., Li, L., Bi, Y., Gao, G. F., Ma, J. and Liu, Y.	2018	A case of Naegleria fowleri related primary amoebic meningoencephalitis in China diagnosed by next-generation sequencing	BMC Infect Dis	PMC6064090	1	0		0	2	BGI	3	Amoeba	Naegleria fowleri	meningoencephalitis	Meningoencephalitis	1	0	42	19-65 years	0	0	China	0
Wilson, M. R., Naccache, S. N., Samayoa, E., Biagtan, M., Bashir, H., Yu, G., Salamat, S. M., Somasekar, S., Federman, S., Miller, S., Sokolic, R., Garabedian, E., Candotti, F., Buckley, R. H., Reed, K. D., Meyer, T. L., Seroogy, C. M., Galloway, R., Henderson, S. L., Gern, J. E., DeRisi, J. L. and Chiu, C. Y.	2014	Actionable diagnosis of neuroleptospirosis by next-generation sequencing	N Engl J Med	PMC4134948	1	0		2	0		0	Gram neg	Leptospira	Neuroleptospirosis	Other CNS infection	0	0	14	13-18 years	0	0	USA	0
Wilson, M. R., Shanbhag, N. M., Reid, M. J., Singhal, N. S., Gelfand, J. M., Sample, H. A., Benkli, B., O'Donovan, B. D., Ali, I. K., Keating, M. K., Dunnebacke, T. H., Wood, M. D., Bollen, A. and DeRisi, J. L.	2015	Diagnosing Balamuthia mandrillaris Encephalitis With Metagenomic Deep Sequencing	Ann Neurol	PMC4624031	1	0		1	0		3	Amoeba	Balamuthia mandrillaris	Meningoencephalitis	Meningoencephalitis	0	1	74	>65 years	0	0	USA	1
Wilson, M. R., Suan, D., Duggins, A., Schubert, R. D., Khan, L. M., Sample, H. A., Zorn, K. C., Rodrigues Hoffman, A., Blick, A., Shingde, M. and DeRisi, J. L.	2017	A novel cause of chronic viral meningoencephalitis: Cache Valley virus	Ann Neurol	PMC5546801	1	0		1	0		1	ssRNA(-)	Cache Valley Virus	Meningoencephalitis	Meningoencephalitis	0	0	34	19-65 years	0	1	Australia	0
Wilson, M. R., Zimmermann, L. L., Crawford, E. D., Sample, H. A., Soni, P. R., Baker, A. N., Khan, L. M. and DeRisi, J. L.	2017	Acute West Nile Virus Meningoencephalitis Diagnosed Via Metagenomic Deep Sequencing of Cerebrospinal Fluid in a Renal Transplant Patient	Am J Transplant	PMC5347949	1	0		1	0		1	ssRNA(+)	West Nile Virus	Meningoencephalitis	Meningoencephalitis	0	1	14	13-18 years	0	0	USA	0
Wylie, K. M., Blanco-Guzman, M., Wylie, T. N., Lawrence, S. J., Ghobadi, A., DiPersio, J. F. and Storch, G. A.	2016	High-throughput sequencing of cerebrospinal fluid for diagnosis of chronic Propionibacterium acnes meningitis in an allogeneic stem cell transplant recipient	Transpl Infect Dis	.	1	0		0	0		0	Gram pos	Propionibacterium acnes	Meningitis	Meningitis	0	0	40	19-65 years	0	0	USA	1
Xie, M., Zhou, Z., Guo, S., Li, Z., Zhao, H. and Deng, J.	2019	Next-generation sequencing specifies Angiostrongylus eosinophilic meningoencephalitis in infants: Two case reports	Medicine (Baltimore)	PMC6736482	2	0		0	2	BGI	3	Helminth	Angiostrongylus cantonensis	(AEM) meningoencephalitis	Meningoencephalitis	1	0	1	1-12 years	0	2	China	1
Xie, M., Zhou, Z., Guo, S., Li, Z., Zhao, H. and Deng, J.	2019	Next-generation sequencing specifies Angiostrongylus eosinophilic meningoencephalitis in infants: Two case reports	Medicine (Baltimore)	PMC6736482	2	0		0	2	BGI	3	Helminth	Angiostrongylus cantonensis	(AEM) meningoencephalitis	Meningoencephalitis	1	0	1	1-12 years	0	2	China	1
Xie, Z., Lai, J., Ning, C., Ruan, G. and Liang, H.	2021	A case of paraplegia due to asymptomatic varicella-zoster virus infection in AIDS patient unexpectedly diagnosed by CSF metagenomic next-generation sequencing	BMC Infect Dis	PMC8447628	1	0		0	2	Bioelectronseq4000	1	dsDNA	Varicella zoster virus	Myelitis	Other CNS infection	0	0	41	19-65 years	0	0	China	1
Yang, Y., Hu, X., Min, L., Dong, X. and Guan, Y.	2020	Balamuthia mandrillaris-Related Primary Amoebic Encephalitis in China Diagnosed by Next Generation Sequencing and a Review of the Literature	Lab Med		1	0		0	0		3	Amoeba	Balamuthia mandrillaris	Granulomatous amoebic encephalitis	Encephalitis	1	0	2	1-12 years	0	0	China	1
Zeng, Z., Wang, C., Liu, C., Wang, B., Meng, X., Chen, Y. and Guo, S.	2021	Follow-up of a Rickettsia felis encephalitis: Some new insights into clinical and imaging features	Int J Infect Dis	.	1	0		0	2	BGI (company)	0	Gram neg	Rickettsia felis	Encephalitis	Encephalitis	1	1	26	19-65 years	0	1	China	1
Zhan, C., Chen, L. and Hu, L.	2021	Neonatal Ureaplasma parvum meningitis complicated with subdural hematoma: a case report and literature review	BMC Infect Dis	PMC7968305	1	0		0	2	BGI (company)	0	Mycoplasma	Ureaplasma parvum	Meningitis	Meningitis	1	0	0	<1 year	0	0	China	1
Zhang, J., Wang, J., Gan, J., Luo, R. and Chen, X.	2022	The first case of Streptococcus intermedius brain abscess with hemophagocytic histiocytosis	BMC Infect Dis	PMC9290246	1	0		0	3		0	Gram pos	Streptococcus intermedius	Meningitis	Meningitis	1	0	11	1-12 years	0	0	China	1
Zhang, X., Feng, P., Meng, P., Li, D., Gao, H., Zhao, Y., Yuan, J., Wang, Y. and Xia, H.	2022	Case Report: Severe Listeria Encephalitis With Complicated or Secondary Autoimmune Encephalitis and CNS Demyelinating Diseases	Front Public Health	PMC9133549	1	0		3	0		0	Gram pos	Listeria monocytogenes	Encephalitis	Encephalitis	0	0	39	19-65 years	0	0	China	1
Zhang, X., Wang, R., Luo, J., Xia, D. and Zhou, C.	2021	Detection of meningoencephalitis caused by Listeria monocytogenes with ischemic stroke-like onset using metagenomics next-generation sequencing: A case report	Medicine (Baltimore)	PMC8341303	1	0		0	0		0	Gram pos	Listeria monocytogenes	Meningoencephalitis	Meningoencephalitis	1	0	64	19-65 years	0	0	China	1
Zhang, Y., Hong, K., Zou, Y. and Bu, H.	2019	Rapid detection of human herpes virus by next-generation sequencing in a patient with encephalitis	Virol J	PMC6697991	1	0		0	2	BGI	1	dsDNA	Herpes simplex 1	Encephalitis	Encephalitis	0	1	47	19-65 years	1	0	China	1
Zhou, C., Wang, K., Li, H. and Zhang, X.	2021	Idiopathic thrombocytopenic purpura with brain abscess caused by Nocardia farcinica diagnosed using metagenomics next-generation sequencing of the cerebrospinal fluid: a case report	BMC Infect Dis	PMC8066483	1	0		0	0		0	Gram pos	Nocardia farcinica	Brain abcsess	Brain abcsess	0	0	50	19-65 years	0	0	China	1
Zhou, Y., Nie, C., Wen, H., Long, Y., Zhou, M., Xie, Z. and Hong, D.	2022	Human viral encephalitis associated with suid herpesvirus 1	Neurol Sci	PMC8514202	2	0		0	2	Bioelectronseq4000	1	dsDNA	Suid herpesvirus 1	Encephalitis	Encephalitis	1	1	51	19-65 years	1	1	China	1
Zhou, Y., Nie, C., Wen, H., Long, Y., Zhou, M., Xie, Z. and Hong, D.	2022	Human viral encephalitis associated with suid herpesvirus 1	Neurol Sci	PMC8514202	2	0		0	2	Bioelectronseq4000	1	dsDNA	Suid herpesvirus 1	Encephalitis	Encephalitis	1	0	68	>65 years	0	0	China	1
Zhu, Y. M., Ai, J. W., Xu, B., Cui, P., Cheng, Q., Wu, H., Qian, Y. Y., Zhang, H. C., Zhou, X., Xing, L., Wu, R., Li, Y. and Zhang, W. H.	2018	Rapid and precise diagnosis of disseminated T.marneffei infection assisted by high-throughput sequencing of multifarious specimens in a HIV-negative patient: a case report	BMC Infect Dis	PMC6081951	1	0	*also in BALF	0	2	BGI	2	Ascomycetes	Talaromyces marneffei	Disseminated T.marneffei	Other CNS infection	1	0	22	19-65 years	1	0	China	1
Ding M and Yang C and Li Y	2023	Clinical application of metagenomic next-generation sequencing in purulent meningitis: a case seri.	The Turkish journal of pediatrics	.	4	0		0	2	BGISeq 100	0	Gram neg	Pseudomonas aeruginosa	Purulent meningitis	Meningitis	0	0	3	1-12 years	1	1	China	1
Ding M and Yang C and Li Y	2023	Clinical application of metagenomic next-generation sequencing in purulent meningitis: a case seri.	The Turkish journal of pediatrics	.	4	0		0	2	BGISeq 100	0	Gram pos	Staphylococcus aureus	Purulent meningitis	Meningitis	1	0	9	1-12 years	0	0	China	1
Ding M and Yang C and Li Y	2023	Clinical application of metagenomic next-generation sequencing in purulent meningitis: a case seri.	The Turkish journal of pediatrics	.	4	0		0	2	BGISeq 100	0	Gram pos	Streptococcus pneumoniae	Purulent meningitis/hydrocephalus	Meningitis	1	0	0	<1 year	0	0	China	1
Ding M and Yang C and Li Y	2023	Clinical application of metagenomic next-generation sequencing in purulent meningitis: a case seri.	The Turkish journal of pediatrics	.	4	0		0	2	BGISeq 100	0	Gram neg	Haemophilus influenzae	Purulent meningitis	Meningitis	1	1	9	1-12 years	0	0	China	1
Farrington M and Elenz J and Ginsberg M and Chiu CY and Miller S and Pangonis SF	2023	Powassan Virus Infection Detected by Metagenomic Next-Generation Sequencing, Ohio, USA.	Emerging infectious diseases	.	1	0		2	0		1	ssRNA(+)	Powassan virus	Encephalitis	Encephalitis	1	0	4	1-12 years	0	1	USA	1
Han J and Si Z and Wei N and Cao D and Ji Y and Kang Z and Zhu J	2023	Next-Generation Sequencing of Cerebrospinal Fluid for the Diagnosis of VZV-Associated Rhombencephalitis.	Journal of integrative neuroscience	.	5	0		0	2		1	dsDNA	Varicella zoster virus	Rhombencephalitis	Encephalitis	1	0	66	>65 years	0	0	China	1
Han J and Si Z and Wei N and Cao D and Ji Y and Kang Z and Zhu J	2023	Next-Generation Sequencing of Cerebrospinal Fluid for the Diagnosis of VZV-Associated Rhombencephalitis.	Journal of integrative neuroscience	.	5	0		0	2		1	dsDNA	Varicella zoster virus	Rhombencephalitis	Encephalitis	1	0	41	19-65 years	0	0	China	1
Han J and Si Z and Wei N and Cao D and Ji Y and Kang Z and Zhu J	2023	Next-Generation Sequencing of Cerebrospinal Fluid for the Diagnosis of VZV-Associated Rhombencephalitis.	Journal of integrative neuroscience	.	5	0		0	2		1	dsDNA	Varicella zoster virus	Rhombencephalitis	Encephalitis	1	1	65	19-65 years	0	0	China	1
Han J and Si Z and Wei N and Cao D and Ji Y and Kang Z and Zhu J	2023	Next-Generation Sequencing of Cerebrospinal Fluid for the Diagnosis of VZV-Associated Rhombencephalitis.	Journal of integrative neuroscience	.	5	0		0	2		1	dsDNA	Varicella zoster virus	Rhombencephalitis	Encephalitis	1	0	72	>65 years	0	0	China	1
Han J and Si Z and Wei N and Cao D and Ji Y and Kang Z and Zhu J	2023	Next-Generation Sequencing of Cerebrospinal Fluid for the Diagnosis of VZV-Associated Rhombencephalitis.	Journal of integrative neuroscience	.	5	0		0	2		1	dsDNA	Varicella zoster virus	Rhombencephalitis	Encephalitis	1	0	75	>65 years	0	0	China	1
Hurley S and Eden JS and Bingham J and Rodriguez M and Neave MJ and Johnson A and Howard-Jones AR and Kok J and Anazodo A and McMullan B and Williams DT and Watson J and Solinas A and Kim KW and Rawlinson W	2023	Fatal Human Neurologic Infection Caused by Pigeon Avian Paramyxovirus-1, Australia.	Emerging infectious diseases	.	1	2		1	0		1	ssRNA(-)	Avian paramyxovirus type 1	Encephalitis	Encephalitis	0	1	2	1-12 years	2	2	Australia	1
Maamary J and Maddocks S and Barnett Y and Wong S and Rodriguez M and Hueston L and Jeoffreys N and Eden JS and Dwyer DE and Floyd T and Plit M and Kok J and Brew B	2023	New Detection of Locally Acquired Japanese Encephalitis Virus Using Clinical Metagenomics, New South Wales, Australia.	Emerging infectious diseases	.	1	2		1	0		1	ssRNA(+)	Japanese Encephalitis Virus	Meningoencephalitis	Meningoencephalitis	1	0	70+	>65 years	0	0	Australia	1
Pedrosa DA and Bruniera Peres Fernandes G and Filipe de Souza Godoy L and C FelÃ­cio A and Pinho JR and MÃ¡rio Doi A and de AraÃºjo Gleizer R	2023	Neurocysticercosis: diagnosis via metagenomic next-generation sequencing.	Practical neurology	.	1	0		1	0		3	Helminth	Taenia solium	Neurocysticercosis	Meningitis	1	1	68	>65 years	0	0	Brazil	1
Yu CW and Zhu XF and Huang C and Meng HD and Cao XG	2023	Case report: A toxoplasmic encephalitis in an immunocompromised child detected through metagenomic next-generation sequencing.	Frontiers in public health	.	1	0		0	2		3	Protozoa	Toxoplasma gondii	Encephalitis	Encephalitis	0	2	3	1-12 years	0	0	China	1
Yu L and Zhang Y and Qi X and Bai K and Zhang Z and Bu H	2023	Next-generation sequencing for the diagnosis of Listeria monocytogenes meningoencephalitis: a case series of five consecutive patients.	Journal of medical microbiology	.	5	0		0	0		0	Gram pos	Listeria monocytogenes	Meningoencephalitis	Meningoencephalitis	0	1	23	19-65 years	0	0	China	1
Yu L and Zhang Y and Qi X and Bai K and Zhang Z and Bu H	2023	Next-generation sequencing for the diagnosis of Listeria monocytogenes meningoencephalitis: a case series of five consecutive patients.	Journal of medical microbiology	.	5	0		0	0		0	Gram pos	Listeria monocytogenes	Meningoencephalitis	Meningoencephalitis	0	0	56	19-65 years	0	0	China	1
Yu L and Zhang Y and Qi X and Bai K and Zhang Z and Bu H	2023	Next-generation sequencing for the diagnosis of Listeria monocytogenes meningoencephalitis: a case series of five consecutive patients.	Journal of medical microbiology	.	5	0		0	0		0	Gram pos	Listeria monocytogenes	Meningoencephalitis	Meningoencephalitis	1	1	53	19-65 years	0	0	China	1
Yu L and Zhang Y and Qi X and Bai K and Zhang Z and Bu H	2023	Next-generation sequencing for the diagnosis of Listeria monocytogenes meningoencephalitis: a case series of five consecutive patients.	Journal of medical microbiology	.	5	0		0	0		0	Gram pos	Listeria monocytogenes	Meningoencephalitis	Meningoencephalitis	1	0	61	19-65 years	0	0	China	1
Yu L and Zhang Y and Qi X and Bai K and Zhang Z and Bu H	2023	Next-generation sequencing for the diagnosis of Listeria monocytogenes meningoencephalitis: a case series of five consecutive patients.	Journal of medical microbiology	.	5	0		0	0		0	Gram pos	Listeria monocytogenes	Meningoencephalitis	Meningoencephalitis	1	0	50	>65 years	0	0	China	1
Yu L and Zhang Z and Zou Y and Qi X and Zhang Y and Bai K and Han X and Bu H	2023	Next-generation sequencing in the diagnosis of neurobrucellosis: a case series of eight consecutive patients.	Annals of clinical microbiology and antimicrobials	.	8	0		0	0		0	Gram neg	Brucella spp	Neurobrucellosis	CNS inf/not specified	1	0	62	19-65 years	0	0	China	1
Yu L and Zhang Z and Zou Y and Qi X and Zhang Y and Bai K and Han X and Bu H	2023	Next-generation sequencing in the diagnosis of neurobrucellosis: a case series of eight consecutive patients.	Annals of clinical microbiology and antimicrobials	.	8	0		0	0		0	Gram neg	Brucella spp	Neurobrucellosis	Meningitis	1	0	32	19-65 years	0	0	China	1
Yu L and Zhang Z and Zou Y and Qi X and Zhang Y and Bai K and Han X and Bu H	2023	Next-generation sequencing in the diagnosis of neurobrucellosis: a case series of eight consecutive patients.	Annals of clinical microbiology and antimicrobials	.	8	0		0	0		0	Gram neg	Brucella spp	Neurobrucellosis	CNS inf/not specified	1	0	29	19-65 years	0	0	China	1
Yu L and Zhang Z and Zou Y and Qi X and Zhang Y and Bai K and Han X and Bu H	2023	Next-generation sequencing in the diagnosis of neurobrucellosis: a case series of eight consecutive patients.	Annals of clinical microbiology and antimicrobials	.	8	0		0	0		0	Gram neg	Brucella spp	Neurobrucellosis	Meningoencephalitis	1	0	15	13-18 years	0	0	China	1
Yu L and Zhang Z and Zou Y and Qi X and Zhang Y and Bai K and Han X and Bu H	2023	Next-generation sequencing in the diagnosis of neurobrucellosis: a case series of eight consecutive patients.	Annals of clinical microbiology and antimicrobials	.	8	0		0	0		0	Gram neg	Brucella spp	Neurobrucellosis	Meningitis	1	0	28	19-65 years	0	0	China	1
Yu L and Zhang Z and Zou Y and Qi X and Zhang Y and Bai K and Han X and Bu H	2023	Next-generation sequencing in the diagnosis of neurobrucellosis: a case series of eight consecutive patients.	Annals of clinical microbiology and antimicrobials	.	8	0		0	0		0	Gram neg	Brucella spp	Neurobrucellosis	Meningitis	1	0	51	19-65 years	0	0	China	1
Yu L and Zhang Z and Zou Y and Qi X and Zhang Y and Bai K and Han X and Bu H	2023	Next-generation sequencing in the diagnosis of neurobrucellosis: a case series of eight consecutive patients.	Annals of clinical microbiology and antimicrobials	.	8	0		0	0		0	Gram neg	Brucella spp	Neurobrucellosis	Meningoencephalitis	1	0	44	19-65 years	0	0	China	1
Yu L and Zhang Z and Zou Y and Qi X and Zhang Y and Bai K and Han X and Bu H	2023	Next-generation sequencing in the diagnosis of neurobrucellosis: a case series of eight consecutive patients.	Annals of clinical microbiology and antimicrobials	.	8	0		0	0		0	Gram neg	Brucella spp	Neurobrucellosis	CNS inf/not specified	1	0	70	>65 years	1	1	China	1
Yu S and Hua Y and Qian J and Sun M and Kang YJ	2023	The presence of human respiratory syncytial virus in the cerebrospinal fluid of a child with Anti-N-methyl-D-aspartate receptor encephalitis of unknown trigger.	Virology journal	.	1	0		1	0		1	ssRNA(-)	human respiratory syncytial virus	Encephalitis/Anti-NMDAR encephalitis	Encephalitis	1	0	12	1-12 years	2	2	China	1
Zhang H and Wang X and Xia H and Liu Z	2023	Metagenomics next-generation sequencing assists in the diagnosis of infant pertussis encephalopathy: A case report.	Medicine	.	1	0		0	0		0	Gram neg	Bordetella pertussis	Encephalopathy	CNS inf/not specified	1	0	0	<1 year	0	0	China	1

## Sheet: S3 CSF Parameters
S3 CSF parameters - normal range	Value
WBC
Children (≤14 days)	0-30 cells/uL
Children and adults (>14 days)	0-5 cells/uL
Proteins
Adults and children (>9 years)	150-450mg/L
Children (5-8 years)	100-430 mg/L
Children (3-4 years)	100-380 mg/L
Children (1-2 years)	100-400 mg/L
Children (7-12 months)	100-450 mg/L
Children (4-6 months)	150-500 mg/L
Children (2-3 months)	200-720 mg/L
Children (≤1 month)	250-720 mg/L
Glucose
Children	60-80 mg/dL
Adults (>18 years)	40-70 mg/dL
Lactate
Children and adults (>1 month)	1.1-2.4 mmol/L
Children (11-30 days)	1.1-2.8 mmol/L
Children (3-10 days)	1.1-4.4 mmol/L
Children (1-2 days)	1.1-6.7 mmol/L

## Sheet: S4 Missing methods, ex.articles
S4 Articls and patients from excluded articles based on missing methods
Author	Year	Title	Journal	PMCID	No. of cases	Sample (0=CSF, 1=brain abcess, 2= brain tissue, 3=other)	(if other; specify)	Nucleic acid (0=DNA, 1=RNA, 2=both, 3=not specified)	Platform (0=Illumina, 1=ONT, 2=other, 3=not specified)	Pathogen species (0=bacteria, 1=virus, 2=fungus, 3=parasite)	Category	Pathogen Name	Diagnosis	Broad diagnosis	Immunocomp. (0=Yes, 1=No)	Gender (0=Male, 1=Female)	Age (years)	Age range	Abnormal WBC (0=Yes, 1=No, 2=not reported/done)	Abnormal Biochemical analysis (0=Yes, 1=No, 2=not reported/done)	Origin (country)	Reported travel history (0=Yes, 1=No)
Cao, D. H., Xie, Y. N., Ji, Y., Han, J. Z. and Zhu, J. G.	2019	A case of varicella zoster encephalitis with glossopharyngeal and vagus nerve injury as primary manifestation combined with medulla lesion	J Int Med Res	PMC6567763	1	0		3	3	1	dsDNA	Varicella zoster virus	Encephalitis	Encephalitis	1	0	66	>65 years	0	0	China	1
He, R., Zheng, W., Long, J., Huang, Y., Liu, C., Wang, Q., Yan, Z., Liu, H., Xing, L., Hu, Y. and Xie, H.	2019	Vibrio vulnificus meningoencephalitis in a patient with thalassemia and a splenectomy	J Neurovirol	.	1	0		3	2	0	Gram neg	Vibrio vulnificus	Meningoencephalitis	Meningoencephalitis	0	0	39	19-65 years	0	0	China	1
Hu, H. L., Guo, L. Y., Wu, H. L., Feng, W. Y., Chen, T. M. and Liu, G.	2019	Evaluation of next-generation sequencing for the pathogenic diagnosis of children brain abscesses	J Infect	.	4	1		3	3	0	Gram neg	Bacteroides fragilis	Brain abcsess	Brain abscess	1	0	0	<1 year	2	2	China	1
Hu, H. L., Guo, L. Y., Wu, H. L., Feng, W. Y., Chen, T. M. and Liu, G.	2019	Evaluation of next-generation sequencing for the pathogenic diagnosis of children brain abscesses	J Infect	.	4	1		3	3	0	Gram pos	Streptococcus constellatus, Streptococcus intermedius	Brain abcsess	Brain abscess	1	0	5	1-12 years	0	0	China	1
Hu, H. L., Guo, L. Y., Wu, H. L., Feng, W. Y., Chen, T. M. and Liu, G.	2019	Evaluation of next-generation sequencing for the pathogenic diagnosis of children brain abscesses	J Infect	.	4	1		3	3	0	Gram pos	Streptococcus intermedius	Brain abcsess	Brain abscess	1	0	10	1-12 years	0	1	China	1
Hu, H. L., Guo, L. Y., Wu, H. L., Feng, W. Y., Chen, T. M. and Liu, G.	2019	Evaluation of next-generation sequencing for the pathogenic diagnosis of children brain abscesses	J Infect	.	4	1		3	3	0	Gram pos	Streptococcus intermedius, Prevotella oralis, Fusobacterium nucleatum	Brain abcsess	Brain abscess	1	0	13	13-18 years	2	2	China	1
Yang, X., Guan, H., Li, C., Li, Y., Wang, S., Zhao, X., Zhao, Y. and Liu, Y.	2019	Characteristics of human encephalitis caused by pseudorabies virus: A case series study	Int J Infect Dis	.	5	0		3	3	1	dsDNA	Suid herpesvirus 1	Encephalitis	Encephalitis	1	0	50	19-65 years	0	0	China	1
Yang, X., Guan, H., Li, C., Li, Y., Wang, S., Zhao, X., Zhao, Y. and Liu, Y.	2019	Characteristics of human encephalitis caused by pseudorabies virus: A case series study	Int J Infect Dis	.	5	0		3	3	1	dsDNA	Suid herpesvirus 1	Encephalitis	Encephalitis	1	1	50	19-65 years	0	0	China	1
Yang, X., Guan, H., Li, C., Li, Y., Wang, S., Zhao, X., Zhao, Y. and Liu, Y.	2019	Characteristics of human encephalitis caused by pseudorabies virus: A case series study	Int J Infect Dis	.	5	0		3	3	1	dsDNA	Suid herpesvirus 1	Encephalitis	Encephalitis	1	0	43	19-65 years	0	0	China	1
Yang, X., Guan, H., Li, C., Li, Y., Wang, S., Zhao, X., Zhao, Y. and Liu, Y.	2019	Characteristics of human encephalitis caused by pseudorabies virus: A case series study	Int J Infect Dis	.	5	0		3	3	1	dsDNA	Suid herpesvirus 1	Encephalitis	Encephalitis	1	0	59	19-65 years	0	0	China	1
Yang, X., Guan, H., Li, C., Li, Y., Wang, S., Zhao, X., Zhao, Y. and Liu, Y.	2019	Characteristics of human encephalitis caused by pseudorabies virus: A case series study	Int J Infect Dis	.	5	0		3	3	1	dsDNA	Suid herpesvirus 1	Encephalitis	Encephalitis	1	0	50	19-65 years	0	0	China	1
Geng, L., Feng, Y., Li, D., Nan, N., Ma, K., Tang, X. and Li, X.	2020	Meningoencephalitis, coronary artery and keratitis as an onset of brucellosis: a case report	BMC Infect Dis	PMC7487788	1	0		3	3	0	Gram neg	Brucella melitensis	Meningoencephalitis	Meningoencephalitis	1	0	5	1-12 years	1	1	China	1
Luo, J., Shi, X., Lin, Y., Cheng, N., Shi, Y., Wang, Y. and Wu, B. Q.	2020	Cytomegalovirus Infection in an Adult Patient With Neuromyelitis Optica and Acute Hemorrhagic Rectal Ulcer: Case Report and Literature Review	Front Immunol	PMC7417347?	1	0		3	3	1	dsDNA	Cytomegalovirus	Neuromyelitis optica	Other CNS infection	1	1	40	19-65 years	2	2	China	1
Wang, D., Tao, X., Fei, M., Chen, J., Guo, W., Li, P. and Wang, J.	2020	Human encephalitis caused by pseudorabies virus infection: a case report	J Neurovirol	PMC7223082	1	0		3	3	1	dsDNA	Suid herpesvirus 1	Encephalitis	Encephalitis	1	0	44	19-65 years	1	1	China	1
Zeng, Z., Luo, H., Huang, K., Xue, L., Liu, H., Li, X., Wang, L., Cen, H., Bi, W. and Zhang, Y.	2020	Haemorrhagic cystitis following the administration of voriconazole in the treatment of central nervous system aspergillosis: a case report	J Int Med Res	PMC7745564	1	0		3	3	2	Ascomycetes	Aspergillus fumigatus	CNS infection	Other CNS infection	0	0	37	19-65 years	0	0	China	1
Zhang, X., Wu, Z. and Wang, K.	2020	Diagnosis of Streptococcus suis Meningoencephalitis with metagenomic next-generation sequencing of the cerebrospinal fluid: a case report with literature review	BMC Infect Dis	PMC7687824	1	0		2	3	0	Gram pos	Streptococcus suis	Meningoencephalitis	Meningoencephalitis	1	1	51	19-65 years	0	0	China	1
Cao, L., Lin, Y., Jiang, H. and Wei, J.	2021	Severe invasive Listeria monocytogenes rhombencephalitis mimicking facial neuritis in a healthy middle-aged man: a case report and literature review	J Int Med Res	PMC7809310	1	0		3	3	0	Gram pos	Listeria monocytogenes	Rhombencephalitis	Encephalitis	1	0	50	19-65 years	0	0	China	1
Hu, J., Zhang, Y., Yu, Y., Yu, H., Guo, S., Shi, D., He, J., Hu, C., Yang, J., Fang, X. and Xiao, Y.	2021	Encephalomyelitis Caused by Balamuthia mandrillaris in a Woman With Breast Cancer: A Case Report and Review of the Literature	Front Immunol	PMC8766823	1	0		3	3	3	Amoeba	Balamuthia mandrillaris	Granulomatous amoebic encephalitis	Encephalitis	0	1	37	19-65 years	0	0	China	1
Huang, T., Chen, Y., Zhang, J., He, R., Qu, D., Ye, Q. and Chen, X.	2021	Rapid and accurate diagnosis of brain abscess caused by Nocardia asiatica with a combination of Ziehl-Neelsen staining and metagenomics next-generation sequencing	Eur J Neurol	.	1	1		3	3	0	Gram pos	Nocardia asiatica	Brain abscess	Brain abscess	0	1	61	19-65 years	2	2	China	1
Wang, Y., Wang, D. and Tao, X.	2021	Human herpesvirus 6B encephalitis in a liver transplant recipient: A case report and review of the literature	Transpl Infect Dis	PMC7988578	1	0		3	3	1	dsDNA	Human herpes virus 6B	Encephalitis	Encephalitis	0	0	56	19-65 years	0	1	China	1
Wu, J., Li, X., Zhang, T., Lin, X. and Chen, Y. C.	2021	Disseminated Nocardia farcinica involves the spinal cord: a case report and review of the literature	BMC Infect Dis	PMC8650257?	1	0		3	3	0	Gram pos	Nocardia farcinica	Disseminated Nocardiosis	Other CNS infection	0	1	55	19-65 years	1	0	China	1
Xing, N., Zhao, Z., Li, Q., Dong, Y., Li, J. and Zhang, S.	2021	Ureaplasma parvum meningitis following atypical choroid plexus papilloma resection in an adult patient: a case report and literature review	BMC Infect Dis	PMC8690907	1	0		3	3	0	Mycoplasma	Ureaplasma parvum	Meningitis	Meningitis	1	0	22	19-65 years	0	0	China	1
Zhang, T., Li, H., Hou, S., Yu, H. and Yue, W.	2021	Case report of Ureaplasma urealyticum meningitis in a patient with thymoma and hypogammaglobulinaemia	BMC Infect Dis	PMC8573917	1	0		3	3	0	Mycoplasma	Ureaplasma urealyticum	Meningitis	Meningitis	0	1	49	19-65 years	0	0	China	1
Zhao, Y., Xu, C., Tuo, H., Liu, Y. and Wang, J.	2021	Rhombencephalitis due to Listeria monocytogenes infection with GQ1b antibody positivity and multiple intracranial hemorrhage: a case report and literature review	J Int Med Res	PMC8755651?	1	0		3	3	0	Gram pos	Listeria monocytogenes	Rhombencephalitis	Encephalitis	1	0	68	>65 years	0	0	China	1
Chen, M., Lai, Z., Cheng, M., Liang, T. and Lin, Z.	2022	Rare brain and pulmonary abscesses caused by oral pathogens started with acute gastroenteritis diagnosed by metagenome next-generation sequencing: A case report and literature review	Front Cell Infect Microbiol	PMC9561126	1	0		3	3	0	Gram neg	Porphyromonas endodontalis, Prevotella oris, Prevotella baroniae, Fusobacterium nucleatum	Brain abscess	Brain abscess	1	0	20	19-65 years	0	0	China	1
Gao, S., Ma, X., Kang, Y., Zhang, Z., Zhang, Y., Zhou, W. and Shen, H.	2022	Brain abscess caused by Scedosporium boydii in a systemic lupus erythematosus patient: A case report and literature review	Indian J Med Microbiol		1	0		3	3	2	Ascomycetes	Scedosporium boydii	Brain abscess	Brain abscess	0	1	39	19-65 years	0	0	China	1
Gao, Y., Qu, M., Song, C., Yin, L. and Zhang, M.	2022	Cerebral vasculitis caused by Talaromyces marneffei and Aspergillus niger in a HIV-positive patient: a case report and literature review	J Neurovirol	PMC9187570	1	0		3	3	2	Ascomycetes	Talaromyces marneffei and Aspergillus niger	Cerebral vasculitis	Other CNS infection	0	0	65	19-65 years	0	0	China	1
Kassab, I., Isada, C., Azar, M. M., Sarsam, N., Jiang, M., Camelo-Piragua, S., Kaul, D. and Malinis, M.	2022	Into the unknown: Diagnosing mysterious brain lesions	Transpl Infect Dis	.	1	0		3	3	0	Gram neg	Bartonella henselae	Brain abscess	Brain abscess	0	0	49	19-65 years	0	0	USA	1
Kong, F., Li, L., Zhang, D., Lian, B., Liu, X., Ren, S., Zhang, Y. and Cao, L.	2022	Healthy adults with Streptococcus pneumoniae meningitis and Streptococcus pneumoniae subdural abscess: two case reports and a literature review	J Int Med Res	PMC9679341	1	0		3	3	0	Gram pos	Streptococcus pneumoniae	Meningitis	Meningitis	0	0	66	>65 years	0	0	China	1
Li, Z., Xu, M. and Hua, X.	2022	Endogenous endophthalmitis caused by Streptococcus suis infection: a case report	BMC Ophthalmol	PMC8994891	1	0		3	3	0	Gram pos	Streptococcus suis	Meningitis	Meningitis	1	0	48	19-65 years	0	0	China	1
Liu, Q., Zhou, X. and Li, Z.	2022	Acute myelitis with multicranial neuritis caused by Varicella zoster virus: a case report	BMC Neurol	PMC8817603	1	0		3	3	1	dsDNA	Varicella zoster virus	Acute transverse myelitis	Other CNS infection	1	0	52	19-65 years	0	0	China	1
Ma, H., Wang, X., Yan, H., Liu, Q., Yang, D. and Bian, T.	2022	Dual intracranial infection with Nocardia farcinica and Cryptococcus neoformans diagnosed by next-generation sequencing in a patient with nephrotic syndrome: A case report	Medicine (Baltimore)	PMC9439795	1	0		3	3	0/2		Nocardia farcinica, Cryptococcus neoformans	Meningoencephalitis	Meningoencephalitis	0	1	66	>65 years	0	0	China	1
Peng, L., Zhou, Q., Wu, Y., Cao, X., Lv, Z., Su, M., Yu, Y. and Huang, W.	2022	A patient with granulomatous amoebic encephalitis caused by Balamuthia mandrillaris survived with two excisions and medication	BMC Infect Dis	PMC8760828	1	0		3	3	3	Amoeba	Balamuthia mandrillaris	Granulomatous amoebic encephalitis	Encephalitis	1	0	54	19-65 years	0	0	China	1
Qin, L., Li, Y. H., Cao, X. J., Wang, X. J., Mao, R. P., Yang, H. Y. and Li, L.	2022	Clinical metagenomic sequencing for rapid diagnosis of neonatal meningitis caused by Ureaplasma parvum: A case report	Medicine (Baltimore)	PMC8797581	1	0		3	3	0	Mycoplasma	Ureaplasma parvum	Meningitis	Meningitis	1	0	0	<1 year	0	0	China	1
Shang, X., Zhang, H., Chen, S., Wang, C., Lin, M. and Yu, R.	2022	Diagnosis and ECMO Treatment of a Critically Ill Patient With Disseminated Mycobacterium tuberculosis: A Case Report	Front Public Health	PMC9330379	1	0		3	3	0	Mycobacterium	Mycobacterium tuberculosis	Disseminated Mycobacterium tuberculosis	Other CNS infection	1	1	36	19-65 years	2	2	China	1
Shoskes, A., Hassett, C., Dani, D. and Majeed, A.	2022	Pearls & Oy-sters: Seronegative Eastern Equine Encephalitis in an Immunocompromised Stem Cell Transplant Recipient	Neurology		1	0		3	3	1	ssRNA(+)	Eastern equine encephalitis virus	Encephalitis	Encephalitis	0	0	27	19-65 years	0	0	USA	1
Su, X. H., Li, W. P., Lin, Q., Zheng, X. J., Fang, T., Jiang, Y. and Peng, F. H.	2022	Case report: a special case of cryptococcal infection-related inflammatory syndrome in a non-HIV infected and non-transplant patient	BMC Neurol	PMC9258111	1	0		3	3	2	Basidiomycetes	Cryptococcus neoformans	Meningoencephalitis	Meningoencephalitis	1	0	42	19-65 years	0	0	China	1
Wang, W., Yang, H., Piao, Y., Quan, M. and Guo, D.	2022	Progressive multifocal leukoencephalopathy in a patient with mediastinal teratoma: a case report	BMC Neurol	PMC8793245	1	0		3	3	1	dsDNA	John Cunningham virus	Progressive multifocal leukoencephalopathy	Encephalitis	1	1	73	>65 years	2	2	China	1
Zhao, C. W., Dai, S. and Wu, Q.	2022	Pearls & Oy-sters: Diagnosis and Subtyping of Listeria Ventriculitis in an Immunocompetent Host	Neurology	.	1	0		3	3	0	Gram pos	Listeria monocytogenes	Meningitis	Meningitis	1	1	23	19-65 years	0	0	China	1
Zhao, H., Zhang, X., Yang, H. and Gu, J.	2022	Epstein-Barr virus encephalitis with excessive daytime sleepiness as the main manifestation: Two case reports	Medicine (Baltimore)	PMC9410694	2	0		3	3	1	dsDNA	Epstein-Barr virus	Encephalitis	Encephalitis	0	0	69	>65 years	0	0	China	1
Zhao, H., Zhang, X., Yang, H. and Gu, J.	2022	Epstein-Barr virus encephalitis with excessive daytime sleepiness as the main manifestation: Two case reports	Medicine (Baltimore)	PMC9410694	2	0		3	3	1	dsDNA	Epstein-Barr virus	Encephalitis	Encephalitis	0	0	65	19-65 years	0	0	China	1
Zhao, J., Huo, T., Luo, X., Lu, F., Hui, S. and Yang, B.	2022	Klebsiella pneumoniae-related brain abscess and meningitis in adults: Case report	Medicine (Baltimore)	PMC8757935	1	0		3	3	0	Gram neg	Klebsiella pneumoniae	Brain abscess and meningitis	Other CNS infection	1	1	64	19-65 years	0	0	China	1
Yuan D and Shen L and Qin BE and Xu X and Su Z and Liu J and Xia H and Peng F and Jiang Y	2023	Central nervous system nocardiosis diagnosed by metagenomic next-generation sequencing: A case series and literature review.	Advances in clinical and experimental medicine : official organ Wroclaw Medical University		9	0		0	0	0	Gram pos	Nocardia abscessus	Nocardiosis	Meningoencephalitis	0	0	26	19-65 years	0	0	China	1
Yuan D and Shen L and Qin BE and Xu X and Su Z and Liu J and Xia H and Peng F and Jiang Y	2023	Central nervous system nocardiosis diagnosed by metagenomic next-generation sequencing: A case series and literature review.	Advances in clinical and experimental medicine : official organ Wroclaw Medical University		9	0		0	0	0	Gram pos	Nocardia farcinica	Nocardiosis	Meningoencephalitis	1	1	47	19-65 years	1	1	China	1
Yuan D and Shen L and Qin BE and Xu X and Su Z and Liu J and Xia H and Peng F and Jiang Y	2023	Central nervous system nocardiosis diagnosed by metagenomic next-generation sequencing: A case series and literature review.	Advances in clinical and experimental medicine : official organ Wroclaw Medical University		9	0		0	0	0	Gram pos	Nocardia terpenica	Nocardiosis	Meningitits	0	1	44	19-65 years	1	1	China	1
Yuan D and Shen L and Qin BE and Xu X and Su Z and Liu J and Xia H and Peng F and Jiang Y	2023	Central nervous system nocardiosis diagnosed by metagenomic next-generation sequencing: A case series and literature review.	Advances in clinical and experimental medicine : official organ Wroclaw Medical University		9	0		0	0	0	Gram pos	Nocardia farcinica	Nocardiosis	Brain abscess	0	0	28	19-65 years	1	1	China	1
Yuan D and Shen L and Qin BE and Xu X and Su Z and Liu J and Xia H and Peng F and Jiang Y	2023	Central nervous system nocardiosis diagnosed by metagenomic next-generation sequencing: A case series and literature review.	Advances in clinical and experimental medicine : official organ Wroclaw Medical University		9	0		0	0	0	Gram pos	Nocardia farcinica	Nocardiosis	Brain abscess	0	0	56	19-65 years	1	1	China	1
Yuan D and Shen L and Qin BE and Xu X and Su Z and Liu J and Xia H and Peng F and Jiang Y	2023	Central nervous system nocardiosis diagnosed by metagenomic next-generation sequencing: A case series and literature review.	Advances in clinical and experimental medicine : official organ Wroclaw Medical University		9	0		0	0	0	Gram pos	Nocardia farcinica	Nocardiosis	Brain abscess	0	1	26	19-65 years	1	1	China	1
Yuan D and Shen L and Qin BE and Xu X and Su Z and Liu J and Xia H and Peng F and Jiang Y	2023	Central nervous system nocardiosis diagnosed by metagenomic next-generation sequencing: A case series and literature review.	Advances in clinical and experimental medicine : official organ Wroclaw Medical University		9	0		0	0	0	Gram pos	Nocardia farcinica	Nocardiosis	Meningitits	0	0	67	>65 years	0	0	China	1
Yuan D and Shen L and Qin BE and Xu X and Su Z and Liu J and Xia H and Peng F and Jiang Y	2023	Central nervous system nocardiosis diagnosed by metagenomic next-generation sequencing: A case series and literature review.	Advances in clinical and experimental medicine : official organ Wroclaw Medical University		9	0		0	0	0	Gram pos	Nocardia farcinica	Nocardiosis	Brain abscess	0	1	55	19-65 years	1	1	China	1
Yuan D and Shen L and Qin BE and Xu X and Su Z and Liu J and Xia H and Peng F and Jiang Y	2023	Central nervous system nocardiosis diagnosed by metagenomic next-generation sequencing: A case series and literature review.	Advances in clinical and experimental medicine : official organ Wroclaw Medical University		9	0		0	0	0	Gram pos	Nocardia farcinica	Nocardiosis	Brain abscess	0	0	53	19-65 years	0	0	China	1
Liu J and Zhang W and Wu S and Zeng T and Luo F and Jiang Q and Yang R	2023	A clinical case report of Balamuthia granulomatous amoebic encephalitis in a non-immunocompromised patient and literature review.	BMC infectious diseases		1	0		3	2	3	Protozoa	Balamuthia mandrillaris	Granulomatous amoebic encephalitis	Encephalitits	1	0	61	19-65 years	2	2	China	1
Li C and Lv C and Yu M and Zhang Y and Ling L and Yue W	2023	A case report of a brain abscess due to prevotella oris and a review of the literature.	BMC infectious diseases		1	0		3	2	0	Gram neg	Prevotella oris	Brain abscess	Brain abscess	1	0	63	19-65 years	0	0	China	1
Zhang Y and Yang M	2023	Leukemia followed by mixed infection with mucormycosis and aspergillosis: A case report and literature review.	Zhong nan da xue xue bao. Yi xue ban = Journal of Central South University. Medical sciences		1	0	blood, BAL	3	3	2	Ascomycetes	Rhizomucor pusillus, Aspergillus flavus	Dissememinated fungal infection	CNS inf/not specified	0	0	12	1-12 years	2	2	China	1
Huang Q and Hong Z and Hong Q	2023	Cryptococcal meningoencephalitis with Actinomyces odontolyticus sepsis: a case report and literature review.	BMC infectious diseases		1	0		3	3	2	Basidiomycetes	Cryptococcus neoformans	Meningoencephalitis	Meningoencephalitis	1	0	50	19-65 years	0	0	China	1
Zheng H and Tan Y and Chen X and Chen J and Li L and Wang J	2023	Encephalitis and myositis caused by Trachipleistophora hominis diagnosed by metagenomic next-generation sequencing-a case report.	Frontiers in cellular and infection microbiology		1	0		0	0	3	Protozoa	Trachipleistophora hominis	Encephalitis	Encephalitits	0	0	37	19-65 years	2	2	China
Zhang C and Zhang J and Liao Z	2023	A case of successful hormone therapy for refractory hypotension following viral encephalitis: Case report.	Medicine		1	0		3	3	1	dsDNA	Human herpes virus type I	Encephalitis	Encephalitits	1	0	66	19-65 years	0	0	China	1
Ma YJ and Zhao L and Li JQ and Yang L and Yan YM and Li JB and Gao LH	2023	Epstein-Barr virus infection with non-tumor-associated Anti-N-Methyl-D-Aspartate receptor encephalitis: a case report and review of literature.	Neurocase		1	0		3	3	1	dsDNA	Epstein-barr virus (herpes virus type IV)	Encephalitis	Encephalitits	1	0	46	19-65 years	0	2	China	1
Zhang LM and Zhang HB and Zou YF and Liu MW	2023	Contactin-associated protein-2 and anti-aquaporin-4 antibody positive autoimmune encephalitis secondary to herpes simplex encephalitis: A case report.	Medicine		1	0		3	3	1	dsDNA	Human herpes virus type I	Encephalitis	Encephalitits	1	0	14	13-18 years	0	1	China	1
Zeng C and Ma YS and Zhou JY and Xue CB and Xiong Y and Zhou W and Zhou LH and Li JG and Ye SJ and Ye QF	2023	Donor-Derived Transmission of Scedosporiosis in Kidney Transplant Recipients from a Systemic lupus erythematosus donor.	Current medical science		1	0		3	3	2	Ascomycetes	Scedosporium boydii	CNS infection	CNS inf/not specified	0	1	32	19-65 years	2	2	China	1
Xie S and Lai Z and Xia H and Tang M and Lai J and Liu Q and Lu Z and He D and Qi J and Liu X	2023	A case report of brainstem hemorrhage due to Rhizopus delemar-induced encephalitis diagnosed by metagenomic next-generation sequencing (mNGS).	BMC infectious diseases		1	0		3	3	2	Zygomycetes	Rhizopus delemar	Encephalitis	Encephalitits	1	0	47	19-65 years	0	0	China	1
Ye Z and He J and Ji H and Xu H and Zhang Y and Zhou K and Liu H	2023	Case report: isolated prevotella intermedia causing intracranial infection detected using metagenomic next generation sequencing.	BMC neurology		1	0		3	3	0	Gram neg	Prevotella intermedia	Meningoencephalitis	Meningoencephalitis	1	1	64	19-65 years	0	0	China	1
Jin Y and Lan W and Chen X and Liu W and Luo W and Chen S	2024	A rare case of anti-DPPX encephalitis combined with neuroleptospirosis.	BMC neurology		1	0		2	2	0	Gram neg	Leptospira interrogans	Neuroleptospirosis combined with autoimmune encephalitis associated with DPPX-Ab	Encephalitits	1	0	53	19-65 years	1	1	China	1
Li K and Li S and Hong J and Cheng W and Zhang Y and Liang Z and Tang Q and Shen B	2023	Meningitis and sepsis caused by Streptococcus suis in an elderly woman: A CARE-compliant case report.	Medicine		1	0		3	3	0	Gram pos	Streptococcus suis	Meningitis	Meningitits	1	1	70	>65 years	0	0	China	1
Tao T and Chen J and Long K and Zhi L and Zhang S and Liu S and Ma Y and Yan H and Lv L and Xu Y and Wu L and Zhao L and Gao P	2023	Severe varicella-zoster virus meningoencephalomyelitis coexisting with visceral disseminated varicella-zoster virus infection in a patient with lupus nephritis: A case report.	Medicine		1	0		3	3	1	dsDNA	Varicella Zoster Virus	Meningoencephalomyelitis	Meningoencephalitis	0	0	23	19-65 years	0	0	China	1
Fan J and Tang R and Zhang L and Hoang PT and Ayoade F and Diaz-Perez JA and Moss HE and Jiang H	2023	Atypical Presentations of Extraparenchymal Neurocysticercosis.	Journal of neuro-ophthalmology : the official journal of the North American Neuro-Ophthalmology Society		1	0		3	3	3	Helminth	Taenia solium	Extraparenchymal neorocysticercosis	CNS inf/not specified	1	1	40	19-65 years	0	0	USA	1
Wang S and Tian Y and Wu Y and Yu Z and Zhang J and Zhang J and Liu S	2024	Fusobacterium nucleatum bacteremia complicated with intracranial Porphyromonas gingivalis and HSV-1 infection: a case report and literature review.	BMC infectious diseases		1	0		2	0	0 and 1	dsDNA	Porphyromonas gingivalis and HSV1	Ischemic cerebrovascular disease	CNS inf/not specified	1	1	60	19-65 years	0	0	China	1
Zhang H and Liao Y and Zhu Z and Liu H and Li D and Wang S	2024	Assistance of next-generation sequencing for diagnosis of disseminated Bacillus Calmette-Guerin disease with X-SCID in an infant: a case report and literature review.	Frontiers in cellular and infection microbiology		1	0		0	0	0	Gram pos	Mycobacterium bovis (BCG)	BCGosis	CNS inf/not specified	0	0	0	<1 year	2	2	China	1
Pan Y and Xiang P and Zhang D and Wang W and Han J and Tan W and Wang P and Li J and Wang Q and Liu J	2023	The First Human Infection Case of Macacine Alphaherpesvirus 1 Virus in China.	Clinical laboratory		1	0		2	0	1	dsDNA	Herpevirus simiae (B virus)	ischemic encephalopathy	Encephalitits	1	0	53	19-65 years	0	0	China	1
Yao S and Chen X and Qian L and Sun S and Zhao C and Bai Z and Chen Z and Wu Y	2023	Diagnosing Balamuthia mandrillaris amebic meningoencephalitis in a 64-year-old woman from the Southwest of China.	Parasites, hosts and diseases		1	0		3	3	3	Protozoa	Balamuthia mandrillaris	BAE: Balamuthia Amoebic encephalitis	Encephalitits	0	1	64	19-65 years	0	0	China	1
Zhou Q and Zhan Z and Huang F and Zhao M and Huang D and Xu J and Huang L and Xie L and Zhang A	2023	Case report: A rare multidrug-resistant Escherichia coli causes fatal neonatal meningoencephalitis.	Frontiers in public health		1	0		3	0	0	Gram neg	Escherichia coli O75	Neonatal meningoencephalitis	Meningoencephalitis	1	0	0	<1 year	0	0	China	1
Wang H and Lei R and Ji Y and Xu W and Zhang K and Guo X	2023	Multiple refractory intracellular pathogen infections in a human immunodeficiency virus-negative patient with anti-interferon-Î³ autoantibodies: a case report.	BMC infectious diseases		1	0		3	3	0	Gram pos	Listeria monocytogenes	Listeriosis	CNS inf/not specified	0	0	54	19-65 years	0	1	China	1
Qiu G and Zhu L and Chen S and Li N and Ye C and Zhuo S and Shen Y	2023	High-throughput metagenomics analysis in early and precise diagnosis of eosinophilic meningoencephalitis complicated with respiratory failure: A case report.	Medicine		1	0		3	3	3	Helminth	Angiostrongylus cantonensis	Eosinophilic meningitis	Meningoencephalitis	1	1	70	>65 years	0	0	China	1
Zhong X and Wang M and Meng Q and Jiang X and Guo Z and Zhang Y and Gao D	2023	Meningitis caused by oral anaerobes detected using mNGS tool: a case report and review of literature.	BMC neurology		1	0		3	3	0		Several	Meningitis	Meningitits	1	1	58	19-65 years	0	1	China	1
Xia Q and Gu M and Xu Y and Sang H and Lin W and Wang Y and Liu K	2024	Unmasking the invisible enemy: A case report of metagenomics-guided diagnosis and treatment of neonatal septic meningitis caused by Corynebacterium aurimucosum in a preterm infant with neonatal lupus erythematosus.	Medicine		1	0		3	3	0	Gram pos	Corynebacterium aurimucosum	Meningitis	Meningitits	1	0	0	<1 year	0	0	China	1
